# Supplementary material for: Systematic allelic analysis defines the interplay of key pathways in X chromosome inactivation
Source: Nat Commun. 2019 Jul 16;10:3129. doi: 10.1038/s41467-019-11171-3 (PMC6635394; doi:10.1038/s41467-019-11171-3)
Supplement: Supplementary file 4 — Source data [file 41467_2019_11171_MOESM4_ESM.xlsx]

## Sheet: ChIPCalibration
Sample	dm6	mm10	mm10LibSize	dm6/(dm6+mm10)	NormInput	NormIP	NormFactor	NormLibSize	Division Factor		Sanity Check:	ORi	NormORi	Factor for .bigwig division:
iXist-ChrX REPLICATE "2" - 30.06.2018											(formula from Hu et al, 2015)			(NormORi / LibSize)
WT_NoDox_input	215557	14573519	0.728676	0.0145754
WT_NoDox_K27me3	1646725	51613125	2.58066		1	1	1	2.58066e+07	2.58066			0.463593	1	2.58066
WT_Dox_input	315663	19154820	0.957741	0.0162124
WT_Dox_K27me3	2009848	66544989	3.32725		1.11231	0.819328	0.911347	3.03228e+07	2.83169			0.545629	1.17696	2.82699
DelB_NoDox_input	189644	13901863	0.695093	0.013458
DelB_NoDox_K27me3	873646	41363156	2.06816		0.923338	1.88489	1.74039	3.5994e+07	1.4828			0.645869	1.39318	1.48449
DelB_Dox_input	271950	17589589	0.879479	0.0152255
DelB_Dox_K27me3	1117888	51302057	2.5651		1.0446	1.47307	1.53876	3.94709e+07	1.6771			0.709529	1.5305	1.67599
WT_NoDox_uH2A	458804	63484174	3.17421		1	1	1	31742087	3.17421			2.04661	1	3.17421
WT_Dox_uH2A	456706	69874593	3.49373		1.11231	1.00459	1.11742	3.90396e+07	2.84066			2.52132	1.23195	2.83594
DelB_NoDox_uH2A	716720	97528016	4.8764		0.923338	0.640144	0.591069	2.88229e+07	5.37028			1.85629	0.907006	5.37637
DelB_Dox_uH2A	572002	79365876	3.96829		1.0446	0.802102	0.837874	3.32493e+07	3.78841			2.14521	1.04817	3.78591
iXist-ChrX REPLICATE "1" - 28.07.2018
WT_NoDox_input	174303	10689385	0.534469	0.0160446
WT_NoDox_K27me3	1997420	58439266	2.92196		1	1	1	29219633	2.92196			0.477076	1	2.92196
WT_Dox_input	182278	11109248	0.555462	0.0161429
WT_Dox_K27me3	1757293	55366858	2.76834		1.00613	1.13665	1.14361	3.16591e+07	2.55503			0.516958	1.0836	2.55477
DelB_NoDox_input	182393	10274791	0.51374	0.0174419
DelB_NoDox_K27me3	2595783	87639525	4.38198		1.08709	0.769487	0.836502	3.66553e+07	3.49307			0.599331	1.25626	3.48811
DelB_Dox_input	195874	10638549	0.531927	0.0180789
DelB_Dox_K27me3	1861546	61778231	3.08891		1.12679	1.07299	1.20904	3.7346e+07	2.41677			0.611021	1.28076	2.41178
WT_NoDox_uH2A	371131	52613721	2.63069		1	1	1	2.63069e+07	2.63069			2.31166	1	2.63069
WT_Dox_uH2A	399320	67008232	3.35041		1.00613	0.929407	0.935105	3.13299e+07	2.81325			2.75332	1.19106	2.81297
DelB_NoDox_uH2A	669538	73079575	3.65398		1.08709	0.554309	0.602584	2.20183e+07	4.36567			1.93756	0.83817	4.35947
DelB_Dox_uH2A	612979	74319533	3.71598		1.12679	0.605455	0.682221	2.53512e+07	3.85606			2.2323	0.965668	3.84809
Sample	dm6	mm10	LibSize (Not /2)	dm6/(dm6+mm10)	NormInput	NormIP	NormFactor	NormLibSize	Division Factor
iXist-Chr3 K27me3
WT_NoDox_Input_Rep1	73769	4816504	0.48165	0.0150848	1
WT_NoDox_K27me3_Rep1	720102	29949514	2.99495			1	1	29949514	2.99495			0.636998	1	2.99495
WT_Dox_Input_Rep1	63823	4876692	0.487669	0.0129183	0.856375
WT_Dox_K27me3_Rep1	616200	30192488	3.01925			1.16862	1.00078	3.02159e+07	2.99263			0.641253	1.00668	2.99921
B7_NoDox_Input_Rep1	71321	4740212	0.474021	0.0148229	0.982637
B7_NoDox_K27me3_Rep1	1008629	32055237	3.20552			0.713941	0.701545	2.24882e+07	4.26908			0.478175	0.750671	4.27021
B7_Dox_Input_Rep1	61331	4265005	0.426501	0.0141762	0.939764
B7_Dox_K27me3_Rep1	840296	27357907	2.73579			0.856962	0.805343	2.20325e+07	3.71885			0.468178	0.734976	3.72228
Suz12KO_NoDox_Input_Rep1	70553	4799784	0.479978	0.0144863	0.960319
Suz12KO_NoDox_K27me3_Rep1	13310092	19902144	1.99021			0.054102	0.0519552	1.03402e+06	57.6449			0.0219792	0.0345044	57.68
Suz12KO_Dox_Input_Rep1	77355	5750611	0.575061	0.0132731	0.879894
Suz12KO_Dox_K27me3_Rep1	10931829	20098760	2.00988			0.0658721	0.0579605	1.16493e+06	51.6723			0.0247315	0.0388251	51.7674
WT_NoDox_Input_Rep2	63379	4553517	0.455352	0.0137276	1
WT_NoDox_K27me3_Rep2	511320	25407828	2.54078			1	1	25407828	2.54078			0.691629	1	2.54078
WT_Dox_Input_Rep2	59372	4470897	0.44709	0.0131056	0.95469
WT_Dox_K27me3_Rep2	439860	24133871	2.41339			1.16246	1.10979	2.67835e+07	2.28943			0.728617	1.05348	2.29087
B7_NoDox_Input_Rep2	60125	4059037	0.405904	0.0145964	1.06329
B7_NoDox_K27me3_Rep2	843039	29556998	2.9557			0.60652	0.644905	1.90615e+07	3.93978			0.519332	0.750882	3.93631
B7_Dox_Input_Rep2	62875	4939879	0.493988	0.0125681	0.915532
B7_Dox_K27me3_Rep2	671388	28366677	2.83667			0.761586	0.697257	1.97789e+07	3.64397			0.53777	0.777541	3.64825
Suz12KO_NoDox_Input_Rep2	54077	4795740	0.479574	0.0111503	0.812254
Suz12KO_NoDox_K27me3_Rep2	9438235	14072993	1.4073			0.0541754	0.0440042	619271	57.7396			0.0168133	0.0243097	57.8905
Suz12KO_Dox_Input_Rep2	61661	4822412	0.482241	0.0126249	0.919672
Suz12KO_Dox_K27me3_Rep2	9066777	13934331	1.39343			0.0563949	0.0518648	722702	48.9885			0.0196508	0.0284123	49.0433
iXist-Chr3 uH2A
WT_NoDox_uH2A_Rep1	188835	31095766	3.10958	0.0150848	1	1	1	31095766	3.10958			2.52209	1	3.10958
WT_Dox_uH2A_Rep1	153988	34917668	3.49177	0.0129183	0.856375	1.2263	1.05017	3.66695e+07	2.96102			2.96763	1.17666	2.96753
B7_NoDox_uH2A_Rep1	454587	37026196	3.70262	0.0148229	0.982637	0.415399	0.408187	1.51136e+07	7.61803			1.2255	0.485905	7.62005
B7_Dox_uH2A_Rep1	364546	33965494	3.39655	0.0141762	0.939764	0.518	0.486798	1.65343e+07	6.38781			1.33982	0.531233	6.3937
Suz12KO_NoDox_uH2A_Rep1	188135	33638373	3.36384	0.0144863	0.960319	1.00372	0.963892	3.24238e+07	3.22606			2.6282	1.04207	3.22802
Suz12KO_Dox_uH2A_Rep1	188361	39324606	3.93246	0.0132731	0.879894	1.00252	0.882109	3.46886e+07	3.52516			2.80833	1.11349	3.53165

## Sheet: Fig.5a
pcgf3/5 line
gfp positive, no aux
cell number	GFP+uH2A+	GFP+uH2A-	No domain	Total
rep1	36	3	6	45
rep2	47	1	2	50
rep3	36	3	7	46
Total				141
%
-auxin	GFP+uH2A+	GFP+uH2A-	No domain	Total
rep1	80	6.66667	13.3333	100
rep2	94	2	4	100
rep3	78.2609	6.52174	15.2174	100
average	84.087	5.0628	10.8502
StDev	7.04545	2.16654	4.90454
gfp positive, aux
Cell number	GFP+uH2A+	GFP+uH2A-	No domain	Total
rep1	0	0	40	40
rep2	0	0	50	50
rep3	0	0	50	50
Total				140
%
+auxin	GFP+uH2A+	GFP+uH2A-	No domain	Total
rep1	0	0	100	100
rep2	0	0	100	100
rep3	0	0	100	100
average	0	0	100
StDev	0	0	0

## Sheet: Fig.S1b
Fig.S1b
iXist-ChrX undif cells 24hrs dox induction
	rep1	rep2	rep3	rep4	rep5
Xist domain	284	300	98	188	148
no domain	16	29	3	14	10
Total	300	329	101	202	158
iXist-ChrX without dox control
	rep1	rep2	rep3	rep4
PS Xist/Tsix	186	87	194	192
Xist domain	12	3	6	5
no domain	2	0	0	3
total	200	90	200	200
Summary (%)	Xist domain
Cell line	exp1	exp2	exp3	exp4	exp5	Average	StDev
iXist-ChrX-dox	6	1.5	3	2.5		3.25	1.93649
iXist-ChrX +dox	94.6667	91.1854	97.0297	93.0693	93.6709	93.9244	2.15008

## Sheet: Fig.S2d
Fig.S2d
iXist-Chr3 wt Undif cells 24 hrs induction							%
	rep1	rep2					rep1	rep2	Median
Xist domain	304	274					88.3721	90.7285	89.5503
no domain	40	28					11.6279	9.27152	10.4497
Total	344	302					100	100
iXist-Chr3 Spen KO 3E5 undif cells 24hrs induction							%
	rep1	rep2					rep1	rep2	Median
Xist domain	258	255					81.1321	84.7176	82.9248
no domain	60	46					18.8679	15.2824	17.0752
Total	318	301					100	100
iXist-ChrX undif cells 24hrs dox induction							%
	rep1						rep1
Xist domain	284						94.6667
no domain	16						5.33333
Total	300						100
iXist-ChrX Spen KO D4 undif cells 24hrs induction							%
	rep1	rep2	rep3				rep1	rep2	rep3	Average	St Dev
Xist domain	169	156	233				84.0796	77.6119	77.6667	79.7861	3.71841
no domain	32	45	67				15.9204	22.3881	22.3333	20.2139	3.71841
Total	201	201	300				100	100	100
iXist-ChrX Spen KO C3 undif cells 24hrs induction							%
	rep1	rep2	rep3				rep1	rep2	rep3	Average	St Dev
Xist domain	155	61	56				77.5	61	57.1429	65.2143	10.8131
no domain	45	39	42				22.5	39	42.8571	34.7857	10.8131
Total	200	100	98				100	100	100
iXist-ChrX undif cells 24hrs dox induction							%
	rep1	rep2	rep3	rep4			rep1	rep2	rep3	rep4	Average	St Dev
Xist domain	300	98	188	148			91.1854	97.0297	93.0693	93.6709	93.7388	2.43603
no domain	29	3	14	10			8.81459	2.9703	6.93069	6.32911	6.26117	2.43603
Total	329	101	202	158			100	100	100	100
Xist DA undif cells 24hrs induction							%
	rep1	rep2	rep3	rep4	rep5		rep1	rep2	rep3	rep4	rep5	Average	St Dev
Xist domain	12	10	35	114	176		60	40	70	57	58.6667	56.75	12.4733
no domain	8	15	15	86	124		40	60	30	43	41.3333	43.25	12.4733
Total	20	25	50	200	300		100	100	100	100	100

## Sheet: FigS2e. iXist-chr3
Geneid	Xist
chrs	chrX
start	103460372
stop	103483233
strand	-
Length	22862
WT_HC_NoDox	7.3253
WT_HC_DoxA	3600.29				AVERAGE	SEM
WT_HC_DoxB	4406.89			WT_NoDox	24.3061	9.08306
WT_QP_NoDox	27.2069			WT_Dox	9736.78	3438.7
WT_QP_Dox	13223.6			WT_TIR_Dox	7416.29	1063.36
WT_TN_NoDox	38.3862			Pcgf3/5DKO_Dox	4515.78	362.91
WT_TN_Dox	17716.4			Suz12KO	4004.7	327.082
WT_TIR_NoDox	19.5276			SpenKO	2830.39	122.654
WT_TIR_DoxA	8479.65			Mettl3KO	5035.73	514.22
WT_TIR_DoxB	6352.94			WtapKO	4210.8	997.29
B7mut_NoDox	17.4965	Pcgf3and5_DKO		Rbm15KO	10670.3	7545.01
B7mut_DoxA	4786.13	Pcgf3and5_DKO		LBRKO	11778	632.894
B7mut_DoxB	5105.63	Pcgf3and5_DKO		WT_Diff_3day	3884.89	151.448
C10mut_NoDox	15.2323	Pcgf3and5_DKO		Suz12KO_diff_3day	5348.58	37.5116
C10mut_DoxA	3457.4	Pcgf3and5_DKO
C10mut_DoxB	4713.95	Pcgf3and5_DKO
Suz12KO_NoDox	7.2534
Suz12KO_DoxA	3677.62
Suz12KO_DoxB	4331.79
X2E5_NoDox	10.2916	SpenKO
X2E5_Dox	2483.02	SpenKO
X2G9_NoDox	12.3313	SpenKO
X2G9_Dox	2951.07	SpenKO
X3E5_NoDox	9.9421	SpenKO
X3E5_Dox	2844.74	SpenKO
X3H6_NoDox	14.6581	SpenKO
X3H6_Dox	3042.74
Mettl3KO_NoDox	7.3836
Mettl3KO_DoxA	5549.95
Mettl3KO_DoxB	4521.51
WtapKO_NoDox	16.8279
WtapKO_DoxA	3213.51
WtapKO_DoxB	5208.09
Ythdc1KO_NoDox	9.0052
Ythdc1KO_DoxA	2113.44
Ythdc1KO_DoxB	1639.8
Rbm15KO_NoDox	14.2707
Rbm15KO_DoxA	5360.66
Rbm15KO_DoxB	15979.8
Rbm15bKO_NoDox	17.092
Rbm15bKO_DoxA	1904.3
Rbm15bKO_DoxB	9567.82
LBRKO_4C7A_NoDox	27.042
LBRKO_4C7A_Dox	11338.3
LBRKO_4C8E_NoDox	28.8175
LBRKO_4C8E_Dox	13025.8
LBRKO_4F9F_NoDox	23.7716
LBRKO_4F9F_Dox	10969.9
WT_MA_NoDox1	22.9599
WT_MA_NoDox2	24.0825
WT_MA_NoDox3	13.7009
WT_MA_Dox1	4025.61
WT_MA_Dox2	3582.24
WT_MA_Dox3	4046.81
Suz12KO_MA_NoDox1	13.8286
Suz12KO_MA_NoDox2	14.2399
Suz12KO_MA_NoDox3	10.4958
Suz12KO_MA_Dox1	5295.06
Suz12KO_MA_Dox2	5420.87
Suz12KO_MA_Dox3	5329.79

## Sheet: FigS2e. iXist-chrX
Geneid	Xist		Geneid	Xist
chrs	chrX		chrs	chrX
start	103460372		start	103460372
stop	103483233		stop	103483233
strand	-		strand	-
Length	22862		Length	22862
WT_NoDox	57.9147		WT_Undiff_6d	58.9828
WT_DoxA	4502.99		WTDox_Undiff_6d	10182.7
WT_DoxB	4783.82		DelA_Undiff_6d	9.1771
B2_NoDox	183.914		DelADox_Undiff_6d	974.873
B2_Dox	3921.06		DelB_Undiff_6d	216.531
DeltaA1H12_NoDox	24.4826		DelBDox_Undiff_6d	14584
DeltaA1H12_DoxA	571.601		WT_Diff_6d	131.626		WT_NoDox_Diff_6d_Rep2	171.318		WT_NoDox_Diff_6d_Rep3	157.708		153.55	11.6451
DeltaA1H12_DoxB	635.445		WTDox_Diff_6d	7269.82		WT_Dox_Diff_6d_Rep2	15410.8		WT_Dox_Diff_6d_Rep3	12719.8		11800.2	2394.67
DeltaBE8_NoDox	109.297		DelA_Diff_6d	25.2117		DelA_NoDox_Diff_6d_Rep2	25.3981		DelA_NoDox_Diff_6d_Rep3	10.8913		20.5004	4.80483
DeltaBE8_DoxA	5398.5		DelADox_Diff_6d	370.575		DelA_Dox_Diff_6d_Rep2	825.242		DelA_Dox_Diff_6d_Rep3	933.682		709.833	172.493
DeltaBE8_DoxB	6222.34		DelB_Diff_6d	295.644		DelB_NoDox_Diff_6d_Rep2	99.4254		DelB_NoDox_Diff_6d_Rep3	164.385		186.485	57.7111
LE11_NoDox	127.428		DelBDox_Diff_6d	13905.3		DelB_Dox_Diff_6d_Rep2	20411.9		DelB_Dox_Diff_6d_Rep3	19521.1		17946.1	2036.7
LE11_Dox	2602.83
LH4_NoDox	264.84		LBRKO_LH11	11972.6	Tatyana
LH4_Dox	2252.75		LBRKO_LH4	9425.9	Tatyana
DelLBS_1G1_NoDox	17.0914		DelLBS_LC7	8551.54	Tatyana
DelLBS_1G1_Dox	2200.36		DelLBS_1G1	9285.76	Tatyana
DelLBS_1C7_NoDox	21.6358			Average	SEM			Average	SEM
DelLBS_1C7_Dox	1524.29		WT_NoDox	87.0067	25.9031		WT_NoDox	87.0067	25.9031
SpC3_NoDox	112.1		WT_Dox	4043.41	218.936		WT_Dox	4043.41	218.936
SpC3_Dox	1684.37		DeltaA1H12_Dox	603.523	31.9221		DeltaA1H12_Dox	603.523	31.9221
SpC4_NoDox	147.635		DeltaBE8_Dox	5810.42	411.917		SpenKO	1548.3	207.39
SpC4_Dox	1819.61		LBRKO_Dox	2427.79	175.038		Rbm15	3359.48	225.824
SpD4_NoDox	134.6		DelLBS	1862.33	338.04		WtapKO	4486.01	327.388
SpD4_Dox	1140.94		SpenKO	1548.3	207.39		Delm6A_3A	1892.77	309.272
WT_NoDox_ChrRNA_Rep1	97.3686		Delm6A_3A	1892.77	309.272		Delm6A_11G	4067.78	223.529
WT_NoDox_ChrRNA_Rep2	50.9823		Delm6A_11G	4067.78	223.529		LBRKO_Dox	2427.79	175.038
WT_Dox_ChrRNA_Rep1	3309.06		Rbm15	3359.48	225.824		DelLBS	1862.33	338.04
WT_Dox_ChrRNA_Rep2	4052.63		WTDox_Undiff_6d	10182.7			DeltaBE8_Dox	5810.42	411.917
Delm6A3A_NoDox_ChrRNA_Rep1	98.6568		DelADox_Undiff_6d	974.873			WTDox_Undiff_6d	10182.7
Delm6A3A_NoDox_ChrRNA_Rep2	47.4562		DelBDox_Undiff_6d	14584			DelADox_Undiff_6d	974.873
Delm6A3A_Dox_ChrRNA_Rep1	2202.04		WTDox_Diff_6d	11800.2	2394.67		DelBDox_Undiff_6d	14584
Delm6A3A_Dox_ChrRNA_Rep2	1583.5		DelADox_Diff_6d	709.833	172.493		WTDox_Diff_6d	11800.2	2394.67
WTB2_NoDox_Rep1	44.8539		DelBDox_Diff_6d	17946.1	2036.7		DelADox_Diff_6d	709.833	172.493
WTB2_24hrDox_Rep1	3690.92		WtapKO	4486.01	327.388		DelBDox_Diff_6d	17946.1	2036.7
Deltam6A_11G_NoDox_Rep1	64.6772
Deltam6A_11G_NoDox_Rep2	37.9922
Deltam6A_11G_24hrDox_Rep1	4291.31
Deltam6A_11G_24hrDox_Rep2	3844.25
Rbm15KO_E10_NoDox1	50.8144
Rbm15KO_E10_NoDox2	62.2499
Rbm15KO_E10_NoDox3	166.811
Rbm15KO_E10_DoxA	3811.83
Rbm15KO_E10_DoxB	4154.76
Rbm15KO_E10_Dox	2273.09
Rbm15KO_A8_NoDox1	193.24
Rbm15KO_A8_NoDox2	74.3876
Rbm15KO_A8_NoDox3	184.383
Rbm15KO_A8_Dox1	3292.01
Rbm15KO_A8_Dox2	3095.46
Rbm15KO_A8_Dox3	3578.32
Rbm15KO_A8_Dox4	3310.86
WtapKO_C4_NoDox	84.1271
WtapKO_C4_Dox1	4958.22
WtapKO_C4_Dox2	5134.36
WtapKO_C6_NoDox	71.9141
WtapKO_C6_Dox1	4012.33
WtapKO_C6_Dox2	3839.11
WT_day6_diff_dox1	13340.7
WT_day6_diff_dox2	14250.4
SpenC3_day6_diff_dox	3909.76

## Sheet: Fig.S3b
Fig.S3b
iXist-Chr3 Mettl3KO undif cells 24hrs dox induction					%
	rep1				rep1
Xist domain	82				82
no domain	18				18
Total	100				100
iXist-Chr3 Wtap KO undif cells 24hrs dox induction					%
	rep1				rep1
Xist domain	84				84
no domain	16				16
Total	100				100
iXist-Chr3Rbm15 KO undif cells 24hrs dox induction					%
	rep1				rep1
Xist domain	97				97
no domain	3				3
Total	100				100
iXist-ChrX wt undif cells 24hrs dox induction					%
	rep1				rep1
Xist domain	97				97
no domain	3				3
Total	100				100
iXist-ChrX Wtap KO #4 undif cells 24hrs dox induction					%
	rep1				rep1
Xist domain	87				87
no domain	13				13
Total	100				100
iXist-ChrX Dm6A/3A undif cells 24hrs dox induction					%
	rep1				rep1
Xist domain	77				77
no domain	23				23
Total	100				100
iXist-ChrX Dm6A/11G undif cells 24hrs dox induction					%
	rep1				rep1
Xist domain	79				79
no domain	21				21
Total	100				100

## Sheet: FigS3d
Sample name	rep1	rep2	average	stdev
P4D7	0.00167672	0.00113691	0.00140682	0.000269905
P4D7F4_WtapKO	0.000214329	0.000288915	0.000251622	3.72932e-05
P4D7F4_Mettl3KO	0.000501948	0.000465187	0.000483568	1.83807e-05
P4D7F4_Rbm15KO	0.00108085	0.00164564	0.00136325	0.000282395
iXist-ChrX	0.000981188	0.00179901	0.0013901	0.00040891
iXist-ChrX#WtapKO4	0.000266437	0.00026342	0.000264928	1.50856e-06
iXist-ChrX#WtapKO6	0.000304104	0.00084549	0.000574797	0.000270693
iXist-ChrX#Rbm15KO	0.000603841	0.00165963	0.00113173	0.000527894
P4D7F4=iXist-chr3

## Sheet: Fig.S4d
Fig.S4d
iXist-Chr3 LBR KO 4F-9F undif cells 24hrs induction					%
	rep1	rep2			rep1	rep2	Median
Xist domain	260	271			85.2459	87.4194	86.3326
no domain	45	39			14.7541	12.5806	13.6674
Total	305	310			100	100
iXist-ChrX LBR LE11 undif cells 24hrs induction					%
	rep1				rep1
Xist domain	387				92.1429
no domain	33				7.85714
Total	420				100
iXist-ChrX DLBS 1G1 undif cells 24hrs induction					%
	rep2				rep1
Xist domain	184				92
no domain	16				8
Total	200				100

## Sheet: Fig.S6a
Fig.S6a
Xist DPID undif cells 24hrs induction							%
	rep1	rep2	rep3	rep4			rep1	rep2	rep3	rep4	Average	St Dev
Xist domain	267	48	40	35			88.7043	96	80	87.5	88.0511	6.55072
no domain	34	2	10	5			11.2957	4	20	12.5	11.9489	6.55072
Total	301	50	50	40			100	100	100	100
